# Supplementary material for: Association between Dietary Acid Load and Hypertension in Chinese Adults: Analysis of the China Health and Nutrition Survey (2009)
Source: Nutrients. 2023 Nov 3;15(21):4664. doi: 10.3390/nu15214664 (PMC10647800; doi:10.3390/nu15214664)
Supplement: Supplementary file 1 [file nutrients-15-04664-s001.zip]

Archive with 1 entries (1 files):
- nutrients-2656544-supplementary.pdf
